# Supplementary material for: Larger contactor area increases low-frequency vibratory sensitivity in hairy skin
Source: PeerJ. 2020 Feb 3;8:e8479. doi: 10.7717/peerj.8479 (PMC7003686; doi:10.7717/peerj.8479)
Supplement: Supplemental Information 1 [file peerj-08-8479-s001.csv]

	Median Vibration Perception Thresholds, raw data [�m]
	Single					Matrix
	LowArmpit		LowBack		MidUpArm		LowArmpit		LowBack		MidUpArm
Subjects	30	200	30	200	30	200	30	200	30	200	30	200
1	24.327	11.865	43.291	12.76	29.99	2.187	16.18	0.974	4.046	4.166	21.89	0.818
2	41.627	6.067	16.6	6.439	26.466	10.629	13.767	0.802	9.29	2.148	10.024	1.005
3	72.782	9.515	39.527	9.908	59.962	12.212	23.967	3.92	11.8	5.069	19.343	1.193
4	33.367	15.431	69.13	11.105	51.511	6.925	16.928	3.577	16.343	3.753	18.645	2.89
5	28.892	10.556	13.937	9.673	28.66	12.804	23.699	1.604	8.055	1.716	11.66	0.739
6	21.59	7.42	32.547	23.602	95.515	32.901	10.593	2.577	10.384	2.433	19.993	5.042
7	64.381	13.769	63.871	9.089	86.5875	9.563	26.379	5.864	23.549	3.916	29.965	2.051
8	53.392	8.928	36.656	4.725	77.617	14.94	19.148	0.72	12.656	2.57	20.478	1.651
9	46.086	16.476	62.601	9.628	51.987	15.586	19.299	1.957	9.817	1.448	15.594	0.383
10	32.721	1.38	21.037	6.487	13.652	1.794	26.031	0.785	16.179	3.013	6.724	0.911
11	21.831	13.541	28.679	11.057	48.07	16.598	24.845	1.928	6.839	3.785	19.357	1.506
12	51.354	19.542	51.487	26.651	24.895	4.851	22.099	1.957	23.151	4.856	12.343	1.293
13	51.991	5.267	14.207	7.217	36.095	3.012	19.201	1.732	11.512	4.001	19.727	1.032
14	33.173	15.287	65.839	15.463	92.584	27.988	11.567	2.065	14.091	2.331	11.149	0.723
15	31.389	4.121	49.176	13.243	64.404	5.344	18.553	4.075	15.29	4.271	14.928	1.243
16	45.576	1.725	42.7	22.218	25.861	7.471	13.247	0.601	18.529	2.166	4.201	0.457
17	75.975	6.415	64.686	20.356	55.613	10.24	15.802	1.084	14.557	4.104	42.745	1.451
18	46.728	7.244	22.763	7.22	31.67	10.44	26.213	1.386	11.638	2.597	26.842	1.233
19	21.995	4.972	42.734	9.594	65.376	9.726	15.218	0.253	5.316	0.503	7.512	1.151
20	35.723	0.766	24.161	12.821	45.784	5.575	7.727	0.468	13.145	0.347	16.548	0.897
Median Vibration Perception Thresholds, log data
	Single						Matrix
	LowArmpit		LowBack		MidUpArm		LowArmpit		LowBack		MidUpArm
Subjects	30	200	30	200	30	200	30	200	30	200	30	200
1	3.1916	2.4736	3.7679	2.5463	3.4009	0.7825	2.7838	-0.0263	1.3977	1.427	3.086	-0.2009
2	3.7287	1.8029	2.8094	1.8624	3.2759	2.3636	2.6223	-0.2206	2.2289	0.7645	2.305	0.005
3	4.2875	2.2529	3.677	2.2933	4.0937	2.5024	3.1767	1.3661	2.4681	1.6231	2.9623	0.1765
4	3.5076	2.7364	4.236	2.4074	3.9418	1.9351	2.829	1.2745	2.7938	1.3226	2.9256	1.0613
5	3.3636	2.3567	2.6345	2.2693	3.3555	2.5498	3.1654	0.4725	2.0863	0.54	2.4562	-0.3025
6	3.0722	2.0042	3.4827	3.1613	4.5593	3.4935	2.3602	0.9466	2.3403	0.8891	2.9954	1.6178
7	4.1648	2.6224	4.1569	2.2071	4.4612	2.2579	3.2726	1.7688	3.1591	1.3651	3.4	0.7183
8	3.9777	2.1892	3.6016	1.5529	4.3518	2.704	2.9522	-0.3285	2.5381	0.9439	3.0194	0.5014
9	3.8305	2.8019	4.1368	2.2647	3.951	2.7464	2.9601	0.6714	2.2841	0.3702	2.7469	-0.9597
10	3.488	0.3221	3.0463	1.8698	2.6139	0.5844	3.2593	-0.2421	2.7837	1.1029	1.9057	-0.0932
11	3.0833	2.6057	3.3562	2.4031	3.8727	2.8093	3.2127	0.6565	1.9226	1.331	2.9631	0.4095
12	3.9387	2.9726	3.9413	3.2828	3.2147	1.5792	3.0955	0.6714	3.142	1.5802	2.5131	0.257
13	3.9511	1.6615	2.6537	1.9764	3.5862	1.1026	2.955	0.5493	2.4434	1.3865	2.982	0.0315
14	3.5017	2.727	4.1872	2.7385	4.5281	3.3318	2.4482	0.7251	2.6455	0.8463	2.4113	-0.3243
15	3.4465	1.4161	3.8954	2.5835	4.1652	1.676	2.9206	1.4049	2.7272	1.4518	2.7032	0.2175
16	3.8194	0.5452	3.7542	3.1009	3.2527	2.011	2.5838	-0.5092	2.9193	0.7729	1.4353	-0.7831
17	4.3304	1.8586	4.1695	3.0134	4.0184	2.3263	2.7601	0.0807	2.6781	1.412	3.7553	0.3723
18	3.8443	1.9802	3.1251	1.9769	3.4554	2.3456	3.2663	0.3264	2.4543	0.9544	3.29	0.2095
19	3.0908	1.6038	3.755	2.2611	4.1802	2.2748	2.7225	-1.3744	1.6707	-0.6872	2.0165	0.1406
20	3.5758	-0.2666	3.1847	2.5511	3.8239	1.7183	2.0447	-0.7593	2.576	-1.0584	2.8063	-0.1087
